# Supplementary material for: Multiomics data analyses to identify SLC25A17 as a novel biomarker to predict the prognosis and immune microenvironment in head and neck squamous cell carcinoma
Source: BMC Bioinformatics. 2023 Jun 29;24:269. doi: 10.1186/s12859-023-05399-6 (PMC10308725; doi:10.1186/s12859-023-05399-6)
Supplement: Supplementary file 1 — Additional file 1. The clinicopathlogical characteristics of TCGA-HNSC cohort. [file 12859_2023_5399_MOESM1_ESM.xlsx]

## Sheet: Sheet1
Clinical data of patients with HNSCC from TCGA
ID	SLC25A17	futime	fustat	Age	Gender	Grade	Stage	T	M	N
TCGA-CV-A463	4.00554	23	1	82	FEMALE	G2	Stage IVA	T4a	M0	N0
TCGA-CV-7102	4.73213	56	1	76	FEMALE	G3	Stage IVA	T3	unknow	N2
TCGA-BA-A6DL	4.85171	623	0	59	MALE	G2	unknow	T0	M0	N0
TCGA-CR-6471	4.38511	1202	1	58	MALE	G2	Stage IVA	T4a	M0	N1
TCGA-CQ-A4CE	3.72455	897	0	76	FEMALE	G2	Stage II	T2	M0	N0
TCGA-CQ-5333	4.56733	341	1	74	MALE	G3	Stage II	T2	unknow	N0
TCGA-DQ-7592	3.84115	1143	0	57	MALE	G2	unknow	TX	unknow	NX
TCGA-UF-A71E	4.11288	1504	1	63	MALE	G3	Stage IVA	T4a	M0	N0
TCGA-D6-A6EM	4.35515	232	0	65	FEMALE	G2	Stage III	T2	M0	N1
TCGA-CV-7416	4.92344	763	1	29	FEMALE	GX	Stage IVA	T4a	unknow	unknow
TCGA-CN-4737	4.46166	625	0	19	MALE	G2	Stage IVA	T2	unknow	N2b
TCGA-IQ-A6SH	5.3401	471	0	55	MALE	G1	Stage III	T2	M0	N1
TCGA-CV-6938	4.8133	144	1	87	MALE	G1	Stage II	T2	unknow	NX
TCGA-CR-7401	4.72354	1077	0	64	MALE	G2	Stage I	T1	M0	N0
TCGA-D6-A6EP	4.87062	424	0	62	MALE	G3	Stage III	T3	M0	N0
TCGA-UF-A71B	5.17809	1506	0	50	MALE	G2	Stage IVA	T4	M0	N0
TCGA-CR-7402	4.49028	911	0	68	MALE	G2	unknow	TX	unknow	NX
TCGA-IQ-A61O	4.72309	421	1	43	MALE	GX	Stage IVA	T2	MX	N2b
TCGA-IQ-7630	3.93952	485	0	49	MALE	G3	Stage II	T2	M0	N0
TCGA-CQ-A4CB	5.17469	893	0	59	MALE	G2	Stage III	T1	M0	N1
TCGA-MT-A67F	3.85347	384	0	60	FEMALE	G2	Stage IVA	T4	MX	N0
TCGA-HD-7832	4.92925	836	0	52	MALE	G2	Stage IVA	T4a	unknow	N0
TCGA-QK-A8Z7	4.93643	392	0	59	MALE	unknow	Stage IVA	T4a	M0	N2c
TCGA-BA-4075	5.27283	283	1	49	MALE	G2	Stage III	T3	M0	N0
TCGA-CN-4740	4.0413	839	1	79	FEMALE	G2	Stage IVA	T4a	M0	N0
TCGA-H7-8502	4.81387	458	0	50	MALE	G2	Stage IVA	T4a	M0	N2b
TCGA-CV-5966	4.63544	545	1	63	FEMALE	G3	Stage IVA	T4a	unknow	N1
TCGA-BA-5151	4.41936	722	0	72	MALE	G1	Stage IVA	T4a	unknow	N0
TCGA-CV-7410	4.45542	6417	1	61	MALE	GX	Stage III	T2	unknow	N1
TCGA-KU-A6H7	4.59734	586	0	55	FEMALE	G2	Stage IVA	T2	M0	N2a
TCGA-CN-5360	4.2017	2169	0	68	MALE	G2	Stage IVA	T4a	M0	N0
TCGA-DQ-5631	4.70858	548	1	52	MALE	G3	unknow	TX	unknow	NX
TCGA-QK-A6V9	5.09832	833	0	56	MALE	G2	Stage II	T2	M0	NX
TCGA-CV-5430	4.69873	4241	0	61	MALE	G3	Stage IVA	T4a	unknow	N2a
TCGA-CN-A497	4.88122	1065	0	63	MALE	G2	Stage III	T1	MX	N1
TCGA-CV-7177	4.21019	663	1	82	FEMALE	G2	Stage II	T2	unknow	NX
TCGA-CR-7386	4.08566	1430	0	69	MALE	G1	Stage IVA	T4a	M0	N2c
TCGA-BA-5153	4.75779	1762	1	51	MALE	G2	unknow	T2	unknow	NX
TCGA-CV-7235	4.26286	2347	0	67	MALE	G3	Stage II	T2	unknow	N0
TCGA-BA-5556	4.31718	725	0	58	FEMALE	G3	Stage II	T2	unknow	N0
TCGA-CN-4742	4.68986	397	1	48	FEMALE	G3	Stage IVA	T4a	M0	N2b
TCGA-HD-8314	4.14136	670	0	58	MALE	G4	Stage III	T1	unknow	N1
TCGA-HD-7754	4.53162	783	0	69	MALE	G1	Stage IVA	T2	unknow	N2b
TCGA-P3-A6T8	4.81929	400	0	54	MALE	G3	Stage IVA	T4a	MX	N2
TCGA-CQ-6223	3.7653	1428	0	69	MALE	G2	Stage II	T2	unknow	N0
TCGA-CV-5444	4.42974	2437	0	64	MALE	G3	Stage IVA	T4a	unknow	N1
TCGA-CN-4726	4.12097	142	1	68	MALE	G2	Stage IVA	T3	unknow	N2b
TCGA-CN-4725	4.46096	1157	0	60	MALE	G2	Stage II	T2	unknow	N0
TCGA-CV-A461	4.34201	2064	1	65	MALE	G2	unknow	unknow	unknow	unknow
TCGA-CV-A6JN	4.28646	906	0	53	MALE	G1	unknow	unknow	unknow	unknow
TCGA-P3-A6T5	4.58385	882	1	79	FEMALE	G2	Stage IVA	T4a	MX	N0
TCGA-HD-7753	5.50877	866	0	62	MALE	G2	Stage I	T1	unknow	N0
TCGA-CX-7086	4.69695	573	0	53	MALE	G2	Stage III	T3	unknow	N1
TCGA-CV-7568	5.07423	927	1	48	FEMALE	GX	Stage IVA	T4a	unknow	NX
TCGA-CN-5365	4.24866	351	1	38	MALE	G2	Stage IVB	T2	unknow	N3
TCGA-CV-7430	4.57357	495	1	56	MALE	G2	Stage IVA	T4a	unknow	N0
TCGA-CN-5363	4.94199	253	1	48	MALE	G3	Stage IVB	T4a	M0	N3
TCGA-BA-5559	4.34406	2083	1	71	MALE	G3	unknow	TX	unknow	NX
TCGA-CV-7236	4.94724	144	1	77	FEMALE	G3	Stage IVA	T3	unknow	N2c
TCGA-CV-7248	4.59535	521	1	63	FEMALE	G2	Stage IVA	T4a	unknow	N2c
TCGA-F7-A50I	4.70264	92	0	72	MALE	G2	Stage IVA	T4a	M0	N0
TCGA-CV-6955	3.08646	334	1	74	FEMALE	G3	Stage II	T2	unknow	NX
TCGA-UF-A71A	5.4212	86	1	67	MALE	G1	Stage IVA	T4a	M0	N2c
TCGA-HD-8635	4.67872	695	0	61	FEMALE	G2	Stage III	T1	MX	N1
TCGA-UF-A7JH	4.12538	896	0	59	MALE	G1	Stage IVA	T4a	M0	N0
TCGA-CV-6962	4.07283	126	1	65	MALE	G2	Stage IVA	T4a	unknow	NX
TCGA-CN-4736	4.29659	395	1	70	FEMALE	G2	unknow	T1	unknow	NX
TCGA-D6-6517	5.05836	292	0	59	MALE	G2	Stage III	T3	unknow	N0
TCGA-CQ-A4C6	4.83962	1353	0	63	MALE	G2	Stage II	T2	M0	N0
TCGA-CR-6491	3.82579	693	0	60	MALE	G2	Stage IVA	T4a	M0	N2b
TCGA-CQ-5330	4.86714	1897	0	69	FEMALE	G3	Stage IVA	T3	unknow	N2b
TCGA-CV-A6JY	3.68465	646	0	69	MALE	G1	Stage IVA	T4a	M0	N0
TCGA-CV-7180	3.9855	327	1	34	MALE	G2	Stage II	T2	unknow	NX
TCGA-CQ-5334	4.5904	129	1	87	MALE	G2	Stage IVA	T3	unknow	N2b
TCGA-CN-5367	5.06112	352	1	60	FEMALE	G2	Stage IVA	T4a	M0	N2b
TCGA-CR-6484	3.81009	354	0	67	FEMALE	G2	Stage IVA	T4a	M0	N2
TCGA-CR-6470	4.27458	1521	0	38	MALE	G2	Stage II	T2	M0	N0
TCGA-CV-7429	5.85371	107	1	55	MALE	G3	Stage IVA	T4a	unknow	N2b
TCGA-CR-7388	4.25974	823	1	70	FEMALE	G2	unknow	TX	unknow	NX
TCGA-QK-A8ZB	4.17781	542	0	68	MALE	G2	Stage IVA	T4a	M0	N0
TCGA-CV-7425	3.72064	1718	1	77	FEMALE	G1	Stage III	T3	unknow	NX
TCGA-BA-5555	5.61614	520	0	54	MALE	G2	Stage IVA	T3	unknow	N2c
TCGA-CN-6995	3.72112	112	1	78	MALE	G2	Stage IVA	T4a	unknow	N0
TCGA-CN-6020	4.38108	205	1	58	MALE	G2	Stage III	T2	unknow	N1
TCGA-CQ-6218	4.27153	1253	0	52	FEMALE	G2	Stage IVA	T3	unknow	N2b
TCGA-CR-6467	4.48537	1777	0	59	MALE	G3	Stage III	T2	M0	N1
TCGA-CV-6933	4.42955	2741	1	53	MALE	G2	Stage III	T3	unknow	N1
TCGA-CV-6945	3.58481	366	1	41	MALE	G2	Stage IVA	T4a	unknow	N2
TCGA-CV-6954	4.65228	2002	1	59	MALE	G2	Stage IVA	T4a	unknow	NX
TCGA-UF-A719	4.90098	1663	0	54	MALE	G1	Stage II	T2	M0	N0
TCGA-CN-5370	4.06745	259	1	78	MALE	G3	Stage III	T3	M0	N1
TCGA-CQ-6221	4.60641	1000	0	79	MALE	G3	unknow	T2	unknow	NX
TCGA-CV-7089	4.40941	1972	1	74	MALE	G2	Stage IVA	T4a	unknow	N2c
TCGA-CV-7421	5.5623	2	1	76	MALE	G2	Stage IVA	T4a	unknow	N0
TCGA-TN-A7HI	3.73114	412	0	56	MALE	G3	Stage IVA	T2	M0	N2b
TCGA-IQ-A61E	4.79431	1147	0	55	FEMALE	G2	Stage III	T3	MX	N0
TCGA-F7-8489	4.86842	658	0	48	MALE	G1	Stage II	T2	M0	N0
TCGA-CN-A498	4.95396	773	1	61	FEMALE	G1	Stage III	T3	MX	N0
TCGA-CR-7369	4.93598	1090	1	59	MALE	G2	Stage IVA	T4a	M0	N2b
TCGA-BA-6868	4.57381	472	1	53	MALE	G2	unknow	TX	unknow	NX
TCGA-CV-A45Z	4.95462	1466	1	75	MALE	G3	unknow	T1	M0	N0
TCGA-CV-5432	4.85832	3930	0	68	MALE	G3	Stage III	T3	unknow	N0
TCGA-RS-A6TO	4.71141	387	1	82	FEMALE	G2	Stage IVA	T4	M0	N2c
TCGA-BA-A6DG	4.13048	69	1	49	MALE	G2	unknow	TX	MX	NX
TCGA-CR-7380	4.39291	606	1	58	MALE	G2	Stage IVB	T4b	unknow	N0
TCGA-T3-A92N	4.58517	95	1	79	MALE	G3	Stage IVA	T2	MX	N2c
TCGA-WA-A7H4	4.46699	443	0	69	MALE	G3	Stage II	T2	unknow	N0
TCGA-KU-A66S	4.99827	406	1	69	FEMALE	G2	Stage III	T1	MX	N1
TCGA-CV-5439	4.17556	546	1	62	MALE	G2	Stage IVA	T3	unknow	N2b
TCGA-D6-A6EN	4.72226	687	0	71	MALE	G3	Stage III	T2	M0	N1
TCGA-CQ-7068	4.43656	1309	0	80	FEMALE	G2	Stage II	T2	unknow	N0
TCGA-CV-5443	4.31362	2784	0	63	MALE	G3	Stage III	T3	unknow	N0
TCGA-CX-7219	4.97386	1045	0	47	MALE	G2	Stage IVA	T4a	unknow	N2c
TCGA-HD-A6I0	4.01889	210	0	56	MALE	G1	Stage IVA	T4a	MX	N1
TCGA-CV-5978	5.34766	215	1	53	FEMALE	G2	Stage IVB	T4a	unknow	N3
TCGA-P3-A5QE	5.06502	1559	0	49	MALE	G2	Stage III	T2	MX	N1
TCGA-CR-5250	4.50281	799	0	71	MALE	G3	unknow	TX	unknow	NX
TCGA-P3-A6T7	4.44336	487	1	55	MALE	G2	Stage IVA	T3	MX	N2b
TCGA-CN-A6UY	4.65264	713	0	57	MALE	G2	Stage IVA	T3	MX	N2b
TCGA-P3-A5Q6	4.76856	480	1	49	MALE	G3	Stage IVA	T4a	MX	N2b
TCGA-QK-A652	4.35894	645	0	60	MALE	G2	Stage III	T1	MX	N1
TCGA-CV-6003	5.30828	1665	0	50	FEMALE	G2	Stage III	T2	unknow	N1
TCGA-CN-A49A	5.08246	526	1	60	MALE	G2	Stage IVB	T4b	MX	N0
TCGA-D6-A4Z9	4.55669	539	0	59	MALE	G2	Stage IVA	T2	M0	N2
TCGA-H7-8501	5.2234	461	0	54	MALE	GX	Stage IVA	T4a	M0	N1
TCGA-QK-AA3J	4.82026	466	0	69	MALE	G3	Stage I	T1	M0	N0
TCGA-CN-4722	3.56036	1483	0	61	FEMALE	G1	Stage II	T2	unknow	N0
TCGA-CR-7390	4.97573	1508	0	67	MALE	G2	Stage IVA	T4a	M0	N0
TCGA-CV-7437	4.57339	506	1	77	MALE	GX	Stage II	T2	unknow	NX
TCGA-CV-A6JZ	4.62557	714	0	68	MALE	G2	Stage II	T2	M0	N0
TCGA-CN-5373	3.79556	1584	0	55	FEMALE	G1	Stage I	T1	unknow	N0
TCGA-CR-7391	3.18951	913	0	36	FEMALE	G1	Stage I	T1	M0	N0
TCGA-BA-6869	4.35045	644	0	62	MALE	G2	Stage III	T3	unknow	N0
TCGA-CV-A6K0	4.42088	606	0	58	MALE	G3	Stage I	T1	M0	N0
TCGA-CN-A63T	4.75282	225	0	60	MALE	G3	Stage IVA	T3	MX	N2b
TCGA-UF-A7JF	4.20549	1686	0	80	MALE	G2	Stage IVA	T4a	M0	N2a
TCGA-BB-8596	5.19176	2161	0	69	FEMALE	G3	Stage IVA	T4a	MX	NX
TCGA-CV-A45T	4.11839	4856	1	64	FEMALE	G3	unknow	T1	M0	N0
TCGA-D6-6826	4.60344	348	1	64	FEMALE	G2	Stage IVA	T4a	unknow	N2b
TCGA-CR-6493	3.89901	282	1	69	MALE	G2	Stage IVA	T3	unknow	N2b
TCGA-CX-A4AQ	4.75544	1555	0	56	MALE	G3	Stage IVA	T2	M0	N2b
TCGA-CV-6942	4.02739	4282	0	73	FEMALE	G3	Stage II	T2	unknow	NX
TCGA-CQ-6228	4.73827	456	1	71	FEMALE	G2	Stage IVA	T1	unknow	N2b
TCGA-HD-A634	5.34175	130	1	56	MALE	G3	Stage IVA	T3	MX	N2b
TCGA-CQ-6219	5.08091	479	1	50	FEMALE	G2	Stage IVA	T3	unknow	N2a
TCGA-F7-A50G	3.39743	616	0	66	MALE	G1	Stage III	T3	M0	N1
TCGA-CQ-A4CA	3.79562	NA	0	unknow	MALE	G2	Stage II	T2	M0	N0
TCGA-F7-A61W	5.47776	14	0	51	MALE	G2	Stage IVA	T2	M0	N2b
TCGA-CV-6950	5.14294	459	1	64	MALE	G2	Stage IVA	T3	unknow	N2c
TCGA-CV-6441	4.14505	292	1	60	MALE	G3	Stage III	T3	unknow	N0
TCGA-BB-A5HZ	4.19096	827	0	65	MALE	G2	Stage IVA	T4a	M0	N1
TCGA-CN-A6V3	4.42602	742	0	61	MALE	G3	Stage IVA	T3	M0	N2b
TCGA-MT-A7BN	4.16141	469	0	74	MALE	G3	Stage IVA	unknow	unknow	unknow
TCGA-CQ-5324	4.06725	1593	0	59	MALE	G2	Stage III	T3	unknow	N0
TCGA-CX-7085	3.28136	321	0	77	FEMALE	G2	Stage I	T1	unknow	N0
TCGA-BA-A4II	5.17801	918	0	46	MALE	G1	Stage II	T2	M0	N0
TCGA-HD-7229	4.66291	1027	0	60	MALE	G3	Stage IVA	T4a	unknow	N0
TCGA-CR-7397	4.20373	754	0	44	MALE	G2	Stage IVA	T3	M0	N2b
TCGA-CV-7250	4.54622	2900	1	64	MALE	G1	Stage IVA	T4a	unknow	N0
TCGA-D6-8568	4.81377	759	0	62	MALE	G2	Stage II	T2	M0	N0
TCGA-CR-6478	4.05124	183	1	66	FEMALE	G3	unknow	unknow	unknow	unknow
TCGA-CV-A45O	2.53824	851	0	57	MALE	G2	unknow	unknow	unknow	unknow
TCGA-CN-6021	4.33991	276	1	63	FEMALE	G2	unknow	TX	unknow	NX
TCGA-T2-A6X2	4.17647	987	0	82	MALE	G1	Stage III	T3	MX	N0
TCGA-CQ-5329	4.56307	2143	0	46	FEMALE	G2	Stage II	T2	unknow	N0
TCGA-CN-6019	3.76949	1038	0	61	MALE	G2	Stage IVA	T4a	unknow	N0
TCGA-CV-A45V	3.55632	32	1	87	FEMALE	G1	Stage IVA	T4	M0	N0
TCGA-BA-7269	4.86881	1273	0	61	MALE	G1	Stage III	T2	unknow	N1
TCGA-CR-6477	4.15597	514	0	56	FEMALE	G2	unknow	unknow	unknow	unknow
TCGA-CR-6487	4.08957	234	0	50	MALE	G3	Stage I	T1	M0	N0
TCGA-CQ-5327	4.23837	1660	0	61	FEMALE	G2	Stage IVA	T3	unknow	N2c
TCGA-CR-5243	4.65185	2562	0	51	MALE	G3	unknow	TX	unknow	NX
TCGA-BB-4225	4.69998	146	0	73	MALE	G3	unknow	TX	unknow	NX
TCGA-CV-6948	4.89633	1289	1	79	FEMALE	G2	Stage IVB	T4a	unknow	N3
TCGA-UF-A7JC	4.44276	546	1	42	MALE	G1	Stage IVA	T3	M0	N2b
TCGA-CV-5976	4.87366	1478	0	50	MALE	G2	Stage IVA	T4a	unknow	N2b
TCGA-MZ-A6I9	4.54608	489	1	68	MALE	G2	unknow	unknow	unknow	unknow
TCGA-BA-4077	4.69551	1134	1	45	FEMALE	G2	Stage IVA	T4a	M0	N0
TCGA-CR-7371	4.35238	94	1	45	FEMALE	G2	Stage III	T3	M0	N1
TCGA-CQ-A4CH	4.32853	379	1	58	MALE	G2	Stage II	T2	M0	N0
TCGA-CV-6436	3.45541	1899	0	62	MALE	G1	Stage IVA	T4a	unknow	N0
TCGA-BA-4074	5.86368	462	1	69	MALE	G3	Stage IVA	T2	M0	N2c
TCGA-QK-A64Z	4.86737	641	1	79	FEMALE	G1	Stage IVA	T4	MX	NX
TCGA-CN-6989	4.6486	980	1	64	MALE	G2	Stage IVA	T3	unknow	N2c
TCGA-CR-7399	4.48741	181	0	60	FEMALE	G3	Stage IVA	T3	M0	N2c
TCGA-CN-5359	4.57695	377	1	59	MALE	G2	Stage IVA	T4a	M0	N2b
TCGA-CV-6953	3.51095	1641	1	80	FEMALE	G1	Stage III	T3	unknow	N0
TCGA-CR-6481	4.06187	311	0	47	MALE	G2	unknow	unknow	unknow	unknow
TCGA-BB-4227	4.34211	134	0	66	MALE	G2	Stage IVA	T4a	unknow	N2b
TCGA-IQ-A61G	4.24884	360	0	57	MALE	G2	Stage IVA	T4a	MX	N2c
TCGA-CV-7413	3.41827	294	1	74	FEMALE	G2	Stage II	T2	unknow	N0
TCGA-CQ-6229	4.61261	1179	0	61	MALE	G2	Stage II	T2	unknow	N0
TCGA-CV-7423	4.23492	3059	1	65	MALE	G1	Stage II	T2	unknow	NX
TCGA-CV-7253	4.42552	361	1	58	MALE	G2	Stage IVA	T4a	unknow	N0
TCGA-BA-A4IH	5.16849	622	0	57	MALE	G3	unknow	T2	M0	N1
TCGA-BA-4076	4.81995	415	1	39	MALE	G2	unknow	TX	unknow	NX
TCGA-BA-6872	4.69034	384	1	47	MALE	G2	unknow	TX	unknow	NX
TCGA-CN-4738	4.13406	436	1	53	MALE	G2	Stage IVA	T4a	M0	N0
TCGA-HD-A633	4.04414	421	0	74	MALE	G2	Stage IVA	T4a	MX	N0
TCGA-CN-4727	4.60323	1560	0	56	MALE	G2	Stage IVA	T4a	unknow	N0
TCGA-CN-6997	5.0717	988	1	66	MALE	G3	Stage IVA	T3	unknow	N2c
TCGA-CV-A45W	4.47078	1398	1	75	MALE	G2	Stage II	T2	M0	N0
TCGA-CR-7370	4.77219	105	0	72	FEMALE	G2	unknow	TX	unknow	NX
TCGA-CR-5247	4.42068	358	0	48	MALE	G2	unknow	TX	unknow	NX
TCGA-CN-A63V	3.83589	679	0	59	MALE	G2	Stage IVA	T4a	MX	N0
TCGA-CV-7418	4.76921	789	1	62	MALE	G2	Stage IVA	T4a	unknow	N2b
TCGA-CR-7398	4.36094	156	0	53	FEMALE	G2	Stage II	T2	unknow	N0
TCGA-MT-A51X	4.53387	242	0	30	MALE	G1	Stage IVA	T1	M0	N2b
TCGA-DQ-5624	4.3447	1778	0	43	FEMALE	G2	unknow	TX	unknow	NX
TCGA-CR-7373	3.95356	889	0	66	MALE	G2	Stage IVA	T4a	M0	N1
TCGA-CR-7394	3.87731	1346	0	70	MALE	G2	Stage IVA	T4a	M0	N0
TCGA-CV-7428	4.59667	1671	1	47	MALE	G2	Stage IVA	T4a	unknow	N2b
TCGA-CV-7438	4.65264	194	1	87	FEMALE	G3	Stage I	T1	unknow	NX
TCGA-CV-A45P	3.74069	639	0	82	FEMALE	G2	Stage I	T1	M0	N0
TCGA-CV-5434	5.21026	3314	1	60	MALE	G2	Stage IVA	T4a	unknow	N2b
TCGA-CV-A6K1	4.16491	685	0	65	MALE	G2	Stage IVA	T4a	M0	N0
TCGA-CV-5441	4.96186	2886	0	58	MALE	G3	Stage IVA	T4a	unknow	N2b
TCGA-CR-7395	4.13707	930	0	80	FEMALE	G2	Stage II	T2	M0	N0
TCGA-IQ-7632	3.56213	441	0	68	FEMALE	G1	Stage IVA	T4a	M0	N0
TCGA-CV-6935	3.94793	295	1	67	MALE	G3	Stage IVA	T3	unknow	N2c
TCGA-CV-7446	4.99108	1093	1	66	MALE	G2	Stage IVA	T2	unknow	N2b
TCGA-CV-7435	4.33886	4680	1	57	FEMALE	G2	Stage IVA	T3	unknow	N2b
TCGA-UF-A7JO	4.51329	631	1	79	FEMALE	G2	Stage IVA	T4a	M0	N0
TCGA-CN-4734	3.93517	1690	0	70	MALE	G2	Stage II	T2	unknow	N0
TCGA-CR-7404	4.59497	1472	0	53	MALE	G2	unknow	TX	unknow	NX
TCGA-HD-8634	4.24989	385	1	51	FEMALE	G2	Stage I	T1	MX	N0
TCGA-CR-6492	4.09384	479	0	78	MALE	G3	Stage III	T2	M0	N1
TCGA-CV-7406	4.34808	1748	1	49	MALE	GX	Stage II	T2	unknow	N0
TCGA-BA-6871	4.23646	108	1	75	MALE	G2	unknow	TX	unknow	NX
TCGA-CV-7247	4.50531	577	1	55	MALE	G2	Stage III	T3	unknow	N0
TCGA-H7-A76A	3.91898	637	0	57	MALE	G2	unknow	TX	MX	N2b
TCGA-CV-A6JU	4.74264	110	0	61	FEMALE	G2	Stage IVB	T4b	M0	N0
TCGA-CN-A642	4.73312	82	1	57	MALE	G3	Stage IVB	T4a	M0	N3
TCGA-CV-A6JM	5.0712	194	1	85	MALE	G2	unknow	unknow	unknow	unknow
TCGA-CV-6959	4.1815	256	1	48	MALE	G2	Stage III	T3	unknow	N0
TCGA-CV-7100	5.25784	274	1	66	MALE	G3	Stage III	T2	unknow	N1
TCGA-F7-A61S	4.78976	576	0	62	MALE	G1	Stage III	T3	M0	N0
TCGA-MT-A67D	4.36696	56	0	55	MALE	G2	Stage II	T2	M0	N0
TCGA-CN-5364	4.35559	493	1	55	MALE	G2	Stage IVA	T4a	M0	N2c
TCGA-CQ-5331	4.37432	1399	0	73	FEMALE	G2	unknow	T2	unknow	NX
TCGA-CN-6018	4.44802	580	1	85	FEMALE	G2	Stage IVA	T4a	unknow	N2b
TCGA-CV-A45U	4.81101	1079	1	59	MALE	G1	Stage IVA	T4	M0	N2b
TCGA-MZ-A7D7	5.60658	547	0	51	MALE	unknow	Stage IVA	T3	MX	N2b
TCGA-UF-A718	4.77935	1971	0	62	MALE	G2	Stage IVA	T4a	M0	N0
TCGA-CV-6956	4.67478	217	1	67	MALE	G2	Stage III	T3	unknow	N1
TCGA-CN-A499	5.03934	717	0	60	FEMALE	G2	Stage II	T2	MX	N0
TCGA-BB-8601	5.43781	624	0	84	MALE	G2	Stage III	T3	MX	N1
TCGA-D6-A6EQ	4.14544	368	0	57	MALE	G3	Stage IVA	T4a	M0	N1
TCGA-CN-6998	3.88912	357	1	53	MALE	G2	Stage IVA	T3	unknow	N2b
TCGA-BA-A6D8	4.80066	850	0	59	MALE	G2	Stage IVA	T4a	M0	N2c
TCGA-F7-A50J	3.93449	947	0	67	FEMALE	G2	Stage III	T3	M0	N0
TCGA-IQ-A61I	4.62604	2	1	63	MALE	G3	Stage IVA	T1	M0	N2b
TCGA-CV-7104	4.78257	393	1	61	FEMALE	G2	Stage IVA	T2	unknow	N2b
TCGA-BA-A6DI	4.72234	336	1	62	MALE	G2	unknow	TX	M0	NX
TCGA-CV-5442	4.11474	2327	0	76	FEMALE	G3	Stage IVA	T4a	unknow	N2b
TCGA-D6-6823	4.95669	701	0	50	MALE	G2	Stage II	T2	unknow	N0
TCGA-F7-A61V	4.33493	759	0	54	MALE	G1	Stage II	T2	M0	N0
TCGA-CN-4733	4.28629	1586	0	61	MALE	G3	Stage III	T1	unknow	N1
TCGA-CR-7379	4.37071	1036	0	78	FEMALE	G2	Stage IVA	T4a	M0	N2b
TCGA-CV-7245	4.82755	797	0	62	MALE	G2	Stage IVA	T4a	unknow	N0
TCGA-CV-7254	4.74319	1459	1	55	MALE	G3	Stage II	T2	unknow	NX
TCGA-UF-A7JJ	4.12367	549	0	68	MALE	G1	Stage IVA	T4a	M0	N0
TCGA-CN-5358	3.69352	261	1	60	MALE	G2	Stage II	T2	unknow	N0
TCGA-CV-5436	4.79704	584	1	65	MALE	G2	Stage IVA	T3	unknow	N2b
TCGA-BB-4217	4.69725	187	0	68	MALE	G3	Stage IVA	T4a	M0	N2c
TCGA-CN-4731	4.31633	998	1	63	FEMALE	G3	Stage IVA	T4a	unknow	N2c
TCGA-CV-7178	4.85195	2166	1	64	FEMALE	G3	Stage IVA	T4a	unknow	N2
TCGA-F7-A623	4.36961	616	0	70	MALE	G1	Stage IVA	T1	M0	N2b
TCGA-CQ-5332	4.22773	317	1	87	MALE	G2	Stage III	T3	unknow	N0
TCGA-CQ-7069	5.01337	1274	0	77	FEMALE	G2	Stage II	T2	M0	N0
TCGA-D6-6825	4.4846	491	0	73	MALE	G2	Stage I	T1	unknow	N0
TCGA-P3-A6SX	5.262	1430	1	67	MALE	G2	Stage III	T2	MX	N1
TCGA-CV-7432	4.66449	2570	1	79	MALE	G1	Stage II	T2	unknow	N0
TCGA-KU-A6H8	3.19338	327	1	41	MALE	G3	Stage IVA	T2	M0	N2b
TCGA-CQ-5326	5.28185	89	1	67	MALE	G3	Stage IVA	T4a	unknow	N2c
TCGA-CN-A6V6	4.21311	635	0	59	MALE	GX	Stage IVA	T2	MX	N2b
TCGA-DQ-5625	4.48057	1133	1	52	FEMALE	G2	unknow	TX	unknow	NX
TCGA-CV-5977	4.52591	1840	0	66	MALE	G2	Stage IVA	T3	unknow	N2b
TCGA-UF-A7JD	4.90065	739	1	71	MALE	G3	Stage IVA	T4	M0	N2b
TCGA-CR-7385	4.33059	997	0	42	MALE	G2	unknow	T1	M0	NX
TCGA-CQ-7071	3.83887	1311	0	76	FEMALE	G2	Stage III	T2	M0	N1
TCGA-T2-A6X0	5.18642	216	0	49	MALE	G2	unknow	TX	unknow	unknow
TCGA-CR-7367	4.04427	1440	0	52	MALE	G1	Stage IVA	T4a	M0	N1
TCGA-CV-A465	4.18818	215	1	24	MALE	G1	Stage III	T3	M0	N0
TCGA-BA-5557	4.00606	623	0	41	FEMALE	G2	Stage III	T1	unknow	N1
TCGA-CN-6016	3.89735	1443	0	64	MALE	G2	Stage IVA	T4a	unknow	N1
TCGA-F7-7848	4.35286	1131	0	47	MALE	G2	Stage IVA	T4a	M0	N1
TCGA-CN-6017	3.44383	853	1	55	MALE	G2	Stage IVA	T3	unknow	N2b
TCGA-QK-A8Z8	4.66404	171	1	60	FEMALE	G2	Stage IVC	T3	M1	N1
TCGA-MT-A51W	4.03283	437	0	52	FEMALE	G2	Stage I	T1	M0	N0
TCGA-CV-6940	4.99199	804	1	80	FEMALE	G2	Stage III	T2	unknow	N1
TCGA-CV-7440	4.7552	675	1	38	MALE	GX	Stage II	T2	unknow	NX
TCGA-UF-A7JS	3.64343	680	1	59	MALE	G2	Stage IVA	T4a	M0	N2b
TCGA-CV-A45R	3.91277	5480	0	46	MALE	G1	Stage III	T2	M0	N1
TCGA-MT-A67A	3.47146	914	0	85	FEMALE	G2	Stage I	T1	MX	N0
TCGA-CV-7414	5.10749	14	1	78	MALE	G2	Stage IVA	T4a	unknow	N2b
TCGA-CR-7374	4.97436	30	0	67	FEMALE	G2	unknow	TX	unknow	NX
TCGA-CV-6941	4.73583	342	1	51	MALE	G2	Stage III	T3	unknow	N0
TCGA-CN-6013	3.74186	727	1	56	MALE	G3	Stage IVA	T4a	unknow	N2b
TCGA-QK-A6VC	3.65749	600	0	62	FEMALE	G2	Stage IVA	T4a	M0	N1
TCGA-QK-A8Z9	4.66289	449	1	56	MALE	G2	Stage IVA	T4a	M0	N2b
TCGA-QK-A6VB	5.14126	641	0	66	MALE	G2	Stage IVA	T4a	M0	N0
TCGA-D6-6827	5.21623	568	0	55	FEMALE	G3	Stage I	T1	unknow	N0
TCGA-CR-7382	4.94365	796	0	49	MALE	G2	Stage IVA	T2	M0	N2c
TCGA-P3-A5QA	4.6713	2182	0	41	MALE	G3	Stage I	T1	MX	NX
TCGA-CV-5979	4.8325	1315	0	26	MALE	G2	Stage IVA	T2	unknow	N2b
TCGA-CV-A6JE	4.86533	1075	0	78	MALE	G2	unknow	unknow	unknow	unknow
TCGA-CN-6996	4.71315	530	1	58	FEMALE	G2	Stage IVA	T3	unknow	N2b
TCGA-4P-AA8J	3.97804	102	0	66	MALE	G2	Stage IVA	T2	MX	N2c
TCGA-TN-A7HL	4.29245	619	0	59	MALE	G2	Stage IVA	T3	M0	N2b
TCGA-CN-A63W	4.64922	377	1	48	FEMALE	G2	Stage IVA	T4a	MX	N2c
TCGA-CN-4730	4.53998	817	0	62	MALE	G2	Stage IVA	T4a	unknow	N1
TCGA-CR-5248	4.17758	1663	0	53	MALE	G3	unknow	TX	unknow	NX
TCGA-CV-6936	4.50767	166	1	68	MALE	G2	Stage IVA	T4a	unknow	N2c
TCGA-DQ-5630	4.74871	1030	0	73	MALE	G2	unknow	TX	unknow	NX
TCGA-CR-7393	3.83802	993	0	26	MALE	G2	Stage III	T1	M0	N1
TCGA-CV-6951	4.34307	915	1	57	MALE	G2	Stage IVA	T4a	unknow	N2c
TCGA-CV-7103	4.53592	1591	1	49	MALE	G2	Stage IVA	T2	unknow	N2b
TCGA-D6-A6ES	2.93531	389	0	50	MALE	G2	Stage IVA	T4a	M0	N0
TCGA-CQ-A4CG	4.96217	430	1	78	FEMALE	G2	Stage III	T3	M0	N0
TCGA-CQ-6220	4.60766	985	1	69	MALE	G2	Stage III	T3	unknow	N0
TCGA-BA-4078	5.04735	276	1	83	MALE	G2	unknow	unknow	unknow	unknow
TCGA-CV-5973	3.21745	2641	0	62	FEMALE	G3	Stage III	T3	unknow	N1
TCGA-CV-5440	4.25787	3270	0	52	MALE	G3	Stage IVA	T4a	unknow	N2b
TCGA-CR-7365	4.56279	1191	0	60	MALE	G2	Stage IVA	T4a	M0	N0
TCGA-IQ-A61J	4.14548	1021	0	54	MALE	G1	Stage IVA	T2	M0	N2b
TCGA-BB-4224	4.57537	278	0	52	MALE	G2	Stage IVA	T2	unknow	N2b
TCGA-TN-A7HJ	3.89231	403	0	51	MALE	G2	Stage IVA	T4a	M0	N2b
TCGA-BB-4228	5.30943	559	0	50	MALE	GX	Stage III	T3	unknow	NX
TCGA-BB-A5HU	5.06101	782	0	47	MALE	G2	Stage IVA	T4	M0	N2b
TCGA-BA-A6DA	3.81833	351	0	41	FEMALE	G2	Stage IVA	T4a	M0	N2c
TCGA-IQ-7631	3.38514	1172	0	60	FEMALE	G1	Stage II	T2	unknow	N0
TCGA-BB-A6UO	4.58575	268	1	61	FEMALE	G2	Stage IVA	T4a	MX	N2b
TCGA-CR-6488	4.04665	379	0	68	FEMALE	G2	Stage II	T2	unknow	N0
TCGA-T3-A92M	4.36136	417	0	52	MALE	G2	Stage IVA	T4a	MX	N2c
TCGA-H7-7774	3.23096	407	0	75	FEMALE	G2	Stage IVA	T4a	unknow	N0
TCGA-CQ-6227	4.75641	129	1	77	MALE	G2	Stage IVA	T3	unknow	N2c
TCGA-D6-A4ZB	4.52099	376	0	61	MALE	G2	Stage III	T3	M0	N0
TCGA-P3-A5QF	5.2033	330	1	49	MALE	G2	Stage IVA	T4	MX	N2b
TCGA-D6-6516	3.4569	773	0	69	MALE	G2	Stage I	T1	unknow	N0
TCGA-CN-5356	4.84442	1409	0	56	MALE	G2	Stage III	T3	unknow	N0
TCGA-QK-A6IH	4.25613	653	0	65	FEMALE	G2	Stage IVB	T4b	M0	N2b
TCGA-CV-7099	4.52597	243	1	85	FEMALE	G2	Stage II	T2	unknow	NX
TCGA-CV-7434	4.98774	218	1	64	MALE	G2	Stage IVA	T4a	unknow	N1
TCGA-CR-5249	4.17325	1152	0	35	FEMALE	GX	Stage II	T2	M0	N0
TCGA-C9-A480	3.18261	386	0	45	FEMALE	G1	Stage III	T3	M0	N0
TCGA-CQ-7063	4.43837	2133	0	59	FEMALE	G1	Stage I	T1	M0	NX
TCGA-CR-6472	3.67068	1050	0	59	MALE	G3	unknow	unknow	unknow	unknow
TCGA-CV-7090	5.01773	5252	0	39	MALE	G2	Stage II	T2	unknow	NX
TCGA-CN-A641	4.24359	367	0	47	MALE	G2	Stage IVA	T4a	MX	N2b
TCGA-QK-A6IF	4.66726	704	0	61	MALE	GX	unknow	unknow	unknow	unknow
TCGA-CV-6961	4.67144	76	1	61	MALE	G3	Stage II	T2	unknow	N0
TCGA-CN-4741	4.35763	2239	0	75	MALE	G2	Stage IVA	T4a	M0	N0
TCGA-T2-A6WZ	4.53626	484	1	53	MALE	G2	unknow	T3	unknow	N2b
TCGA-CV-7097	4.52675	385	1	53	MALE	G3	Stage II	T2	unknow	NX
TCGA-HL-7533	4.65301	1057	0	65	MALE	G3	unknow	unknow	unknow	unknow
TCGA-CV-A464	4.82683	1722	0	48	MALE	G2	Stage III	T3	M0	N0
TCGA-HD-8224	4.28735	446	1	63	MALE	G3	Stage IVA	T3	M0	N2c
TCGA-P3-A6T4	4.6969	62	1	54	MALE	G2	Stage IVA	T4a	MX	N1
TCGA-D6-A6EO	5.33319	759	0	44	MALE	G2	Stage IVA	T4a	M0	N0
TCGA-BB-A6UM	4.618	393	0	52	MALE	GX	Stage III	T1	MX	N2
TCGA-BB-A5HY	6.81932	321	1	64	MALE	G3	Stage IVA	T3	M0	N2b
TCGA-CN-5361	4.9443	2120	1	80	MALE	G2	Stage IVA	T4a	M0	N2a
TCGA-CN-4723	4.62325	1699	0	67	MALE	G2	Stage IVA	T4a	unknow	N0
TCGA-CN-A6V1	3.81818	603	0	59	MALE	GX	Stage IVA	T2	MX	N2a
TCGA-CR-7372	4.2208	759	0	45	MALE	G1	Stage I	T1	M0	N0
TCGA-CQ-5323	4.52991	1466	0	82	MALE	G2	Stage I	T1	unknow	N0
TCGA-QK-A6II	3.41672	284	1	52	MALE	G2	Stage IVA	T4a	M0	N2c
TCGA-BA-6870	3.71162	451	1	60	FEMALE	G2	unknow	TX	unknow	NX
TCGA-CQ-6222	3.4721	2016	0	63	MALE	G2	Stage IVA	T2	unknow	N2b
TCGA-CQ-A4CD	5.05491	1022	0	69	MALE	G3	Stage IVA	T4a	M0	N0
TCGA-F7-A624	4.22612	378	0	73	MALE	G3	Stage II	T2	M0	NX
TCGA-BA-A4IF	4.52153	895	0	59	MALE	G2	unknow	TX	MX	NX
TCGA-CV-A6JD	5.41366	182	1	82	FEMALE	G3	unknow	unknow	unknow	unknow
TCGA-F7-A620	4.53647	543	0	47	MALE	G1	Stage III	T3	M0	N1
TCGA-BB-4223	4.84913	3221	0	48	MALE	G3	Stage IVA	T2	M0	N2b
TCGA-HD-7831	4.87963	667	0	74	MALE	G2	Stage IVA	T2	unknow	N2
TCGA-CV-A6JO	4.51646	197	1	69	MALE	G2	Stage IVA	T3	M0	N2c
TCGA-CR-7376	4.17667	972	0	83	MALE	G2	Stage III	T2	M0	N1
TCGA-P3-A6T3	4.92666	577	1	49	MALE	G2	Stage IVA	T3	MX	N2
TCGA-CV-7433	4.43576	601	1	49	MALE	G3	Stage IVA	T4a	unknow	N2b
TCGA-CV-7263	4.20373	560	1	64	MALE	G1	Stage II	T2	unknow	NX
TCGA-CN-6992	4.65221	1066	0	61	MALE	G2	Stage IVA	T3	unknow	N2b
TCGA-CV-7427	4.41226	4760	1	73	FEMALE	G1	Stage II	T2	unknow	NX
TCGA-CN-A6V7	4.65398	594	0	40	MALE	GX	Stage IVA	T2	MX	N2b
TCGA-CV-6939	4.97729	666	1	60	MALE	G3	Stage IVA	T4a	unknow	N2b
TCGA-CV-7422	5.26946	1037	1	60	FEMALE	G3	Stage IVA	T4a	unknow	N1
TCGA-CV-5970	4.50201	406	1	59	MALE	G2	Stage IVA	T4a	unknow	N2b
TCGA-CR-7364	4.81498	1435	0	66	MALE	G2	Stage III	T3	M0	N0
TCGA-CV-5431	3.9927	522	1	73	MALE	G3	Stage IVA	T3	unknow	N2c
TCGA-QK-A6IJ	3.40323	387	0	71	MALE	G3	Stage III	T2	M0	N1
TCGA-QK-AA3K	4.84924	253	0	60	MALE	G2	Stage IVA	T3	MX	N2b
TCGA-CN-4728	4.2132	1724	0	56	MALE	G2	Stage IVA	T3	unknow	N2b
TCGA-UF-A7JV	4.66168	90	1	62	FEMALE	G2	Stage IVA	T4a	M0	N2b
TCGA-UP-A6WW	4.99978	518	0	58	MALE	G2	unknow	unknow	unknow	unknow
TCGA-CQ-A4CI	5.34795	950	0	73	MALE	G3	Stage III	T2	M0	N1
TCGA-C9-A47Z	3.96502	191	1	72	FEMALE	G1	Stage III	T2	M0	N1
TCGA-CV-6960	5.15729	862	1	49	MALE	G3	Stage III	T3	unknow	N0
TCGA-D6-8569	4.3803	770	0	52	MALE	G2	Stage II	T2	M0	N0
TCGA-CQ-6224	4.70306	1721	0	52	MALE	G3	Stage IVA	T2	unknow	N2b
TCGA-CV-A6K2	4.2038	317	1	79	MALE	G1	Stage IVA	T4	M0	N0
TCGA-CV-6433	4.91908	641	0	57	MALE	G3	Stage II	T2	unknow	N0
TCGA-CR-6482	5.16595	345	0	62	MALE	G3	unknow	unknow	unknow	unknow
TCGA-DQ-7588	5.27339	427	1	66	MALE	G3	unknow	TX	unknow	NX
TCGA-CV-A45X	3.67083	198	1	47	MALE	G2	Stage IVA	T2	M0	N2b
TCGA-D6-A74Q	4.22383	710	0	67	MALE	G3	Stage IVA	T4a	M0	N0
TCGA-CR-6480	4.43052	362	0	53	MALE	G2	unknow	unknow	unknow	unknow
TCGA-QK-A6IG	5.10944	222	1	69	MALE	G2	Stage III	T2	M0	N1
TCGA-T2-A6WX	4.85413	209	1	73	FEMALE	G1	unknow	unknow	unknow	unknow
TCGA-CV-6952	4.39597	185	1	65	FEMALE	G1	Stage IVA	T3	unknow	N2b
TCGA-CR-7392	3.79671	1425	0	67	FEMALE	G1	Stage IVA	T3	M0	N2b
TCGA-IQ-A61H	5.0035	1138	0	76	MALE	G2	Stage II	T2	MX	N0
TCGA-HD-A6HZ	4.23159	111	0	79	FEMALE	G2	Stage III	T2	MX	N1
TCGA-CV-A45Q	3.71744	5152	1	69	FEMALE	G1	unknow	unknow	unknow	unknow
TCGA-CQ-7065	3.82965	1628	0	40	MALE	G2	Stage II	T2	unknow	N0
TCGA-D6-6515	4.30442	403	1	82	FEMALE	G3	Stage II	T2	unknow	N0
TCGA-F7-A622	4.4296	359	1	75	MALE	G1	Stage III	T3	M0	NX
TCGA-CV-6943	3.70886	602	1	74	MALE	G2	Stage III	T3	unknow	NX
TCGA-CV-7183	3.46459	3981	0	53	MALE	G1	Stage II	T2	unknow	N0
TCGA-CV-7407	4.77953	1081	1	67	FEMALE	G2	Stage II	T2	unknow	NX
TCGA-CN-6988	4.43137	318	0	47	MALE	G3	Stage IVA	T4a	unknow	N2b
TCGA-CV-7238	4.49258	2727	0	69	FEMALE	G2	Stage II	T2	unknow	N0
TCGA-BA-A6DD	4.51384	173	1	44	MALE	G2	Stage IVA	T4a	M0	N2c
TCGA-P3-A6T2	5.05512	2298	0	45	MALE	G2	Stage IVA	T3	MX	N2b
TCGA-CV-7261	4.6812	1512	0	57	MALE	G2	Stage IVA	T4a	unknow	N0
TCGA-CV-7415	4.31102	695	1	60	MALE	G2	Stage IVA	T4a	unknow	N2c
TCGA-CN-5366	5.00532	360	1	51	MALE	G2	Stage IVA	T4a	M0	N2c
TCGA-CQ-7072	4.63152	2359	0	51	MALE	G3	Stage II	T2	M0	N0
TCGA-CV-7411	3.14797	2717	1	64	FEMALE	G1	Stage IVA	T4a	unknow	N0
TCGA-CN-5355	4.2043	1278	0	64	MALE	G2	Stage IVA	T4a	unknow	N0
TCGA-CN-6022	4.69431	281	1	49	MALE	G3	Stage IVA	T4a	M0	N1
TCGA-H7-A6C4	4.17211	414	0	35	FEMALE	G2	Stage IVA	T2	M0	N2b
TCGA-BA-A6DB	4.20078	216	0	24	FEMALE	G1	Stage I	T1	M0	N0
TCGA-CV-7101	4.07334	160	1	80	MALE	G2	Stage II	T2	unknow	NX
TCGA-CQ-6225	4.60436	403	1	65	MALE	G2	Stage III	T3	unknow	N0
TCGA-BA-5558	3.52731	1995	0	65	MALE	G1	unknow	TX	unknow	NX
TCGA-CN-4729	3.92113	392	0	73	MALE	G2	Stage III	T2	unknow	N1
TCGA-CV-5971	3.59834	701	0	60	MALE	G2	Stage IVA	T4a	unknow	N2a
TCGA-BA-A6DJ	4.66602	407	1	62	MALE	G2	Stage IVA	T4a	M0	N2c
TCGA-CQ-A4C7	4.62263	353	1	88	MALE	G3	Stage III	T3	M0	N1
TCGA-CV-7095	4.62103	572	1	87	FEMALE	G2	Stage II	T2	unknow	NX
TCGA-D6-6824	4.43717	77	0	61	MALE	G2	Stage IVA	T4a	unknow	N0
TCGA-CV-A6JT	3.76932	852	0	65	MALE	G2	Stage II	T2	M0	N0
TCGA-CN-6010	4.55179	1523	0	53	MALE	G2	Stage IVA	T4a	unknow	N2c
TCGA-P3-A5Q5	3.83005	910	0	54	MALE	G3	Stage IVA	T2	MX	N2
TCGA-D6-A6EK	3.37546	875	0	67	MALE	G1	Stage III	T2	M0	N1
TCGA-BA-A4IG	4.97771	855	0	77	MALE	G3	unknow	T1	MX	NX
TCGA-WA-A7GZ	4.73825	625	1	58	MALE	G2	unknow	T2	unknow	N0
TCGA-CR-7368	4.3507	1245	0	54	MALE	G2	Stage IVA	T4a	M0	N1
TCGA-CN-A49B	4.48885	904	0	71	MALE	G3	Stage III	T3	MX	N1
TCGA-P3-A6SW	4.38687	1120	0	50	MALE	G3	Stage IVB	T3	MX	N3
TCGA-BA-6873	4.76923	122	0	28	MALE	G2	Stage IVA	T4a	unknow	N2b
TCGA-UF-A7JK	4.77165	424	1	59	MALE	G2	Stage IVA	T4a	M0	N2b
TCGA-CQ-A4C9	4.49263	707	0	56	MALE	G2	Stage III	T2	M0	N1
TCGA-CN-4739	4.09994	1394	1	71	MALE	G2	Stage IVA	T4a	M0	N0
TCGA-CN-4735	4.63333	1737	0	52	MALE	G3	Stage IVA	T3	unknow	N2b
TCGA-CV-7091	4.63883	3381	0	54	MALE	G3	Stage I	T1	unknow	N0
TCGA-CV-A45Y	5.44143	2703	1	61	MALE	G3	Stage IVA	T4a	M0	N0
TCGA-CV-7243	3.98876	954	0	50	MALE	G2	Stage III	T2	unknow	N1
TCGA-CN-6011	4.34137	933	0	57	MALE	G3	Stage IVA	T4a	unknow	N0
TCGA-CQ-5325	3.90774	654	1	65	MALE	G2	Stage I	T1	unknow	N0
TCGA-CN-A49C	4.54952	645	0	67	MALE	GX	unknow	TX	MX	NX
TCGA-DQ-7591	4.91453	622	0	62	MALE	G4	unknow	TX	unknow	NX
TCGA-UF-A71D	4.23114	1461	0	54	FEMALE	G2	Stage IVA	T4a	M0	N0
TCGA-CV-7242	4.27218	1095	0	60	FEMALE	G2	Stage II	T2	unknow	N0
TCGA-CN-6023	4.42822	1584	0	73	MALE	GX	Stage IVA	T3	M0	N2c
TCGA-DQ-5629	4.92893	941	1	64	MALE	G2	unknow	TX	unknow	NX
TCGA-UF-A7JT	3.86784	993	1	72	FEMALE	G3	Stage IVA	T4a	M0	N0
TCGA-BA-A6DE	4.36561	440	0	70	FEMALE	G2	Stage II	T2	M0	N0
TCGA-CV-6937	4.18044	624	1	71	MALE	G2	Stage II	T2	unknow	N0
TCGA-CN-5369	4.05983	1	1	90	FEMALE	G3	Stage IVA	T4a	M0	N0
TCGA-CN-6024	4.80121	337	1	66	MALE	G2	Stage IVA	T4a	M0	N2c
TCGA-CV-6934	4.65942	65	1	66	FEMALE	G2	Stage IVA	T3	unknow	N2b
TCGA-F7-8298	4.93851	995	0	58	MALE	G1	Stage I	T1	M0	N0
TCGA-CV-A468	4.24432	464	1	42	MALE	G2	Stage IVA	T4a	M0	N2a
TCGA-CV-7424	4.42789	453	1	67	MALE	G2	Stage IVA	T3	unknow	N2b
TCGA-CN-5374	4.48709	1732	1	56	FEMALE	G3	Stage IVA	T2	M0	N2
TCGA-BA-5152	4.42324	1288	0	56	MALE	G2	Stage IVA	T4a	M0	N0
TCGA-UF-A7J9	5.25843	1358	0	75	MALE	G2	Stage IVA	T4a	M0	N0
TCGA-CR-7377	4.42893	279	1	58	MALE	G3	Stage IVA	T4a	M0	N2c
TCGA-CV-A460	4.60655	1838	1	72	MALE	G3	unknow	T1	M0	N2
TCGA-CX-7082	4.73449	11	1	82	MALE	G2	Stage IVA	T2	unknow	N2b
TCGA-RS-A6TP	4.83392	516	0	58	MALE	G3	Stage II	T2	M0	N0
TCGA-CR-6474	4.74224	564	1	51	MALE	G2	Stage IVA	T2	M0	N2b
TCGA-IQ-A6SG	4.66746	579	0	61	FEMALE	G2	Stage III	T3	M0	N0
TCGA-CR-7389	4.14296	392	0	55	MALE	G2	unknow	TX	unknow	NX
TCGA-CN-A63U	4.67945	964	0	50	MALE	G3	Stage IVA	T3	MX	N2b
TCGA-P3-A6T0	3.83165	578	0	47	FEMALE	G2	Stage IVA	T4a	MX	N0
TCGA-CR-7383	5.00876	521	1	79	FEMALE	G2	Stage I	T1	M0	N0
TCGA-UF-A7JA	4.66796	2265	0	66	FEMALE	G2	Stage IVA	T4a	M0	N1
TCGA-CV-5435	4.85884	2319	1	57	MALE	G3	Stage IVA	T4a	unknow	N2b
TCGA-CN-6012	4.0135	1460	0	66	MALE	G2	Stage IVA	T3	unknow	N2c
TCGA-KU-A66T	4.81766	552	0	53	FEMALE	G2	Stage IVA	T4	MX	N0
TCGA-CV-7252	4.93099	151	1	62	FEMALE	G2	Stage IVA	T4a	unknow	N0
TCGA-MZ-A5BI	4.48964	217	1	53	MALE	unknow	unknow	unknow	unknow	unknow
TCGA-QK-A8ZA	4.96605	371	1	60	MALE	G2	unknow	T2	MX	N2b
TCGA-HD-A4C1	4.57812	11	0	41	FEMALE	G1	Stage IVA	T4a	MX	N2b
TCGA-CN-6994	4.50862	1183	0	67	MALE	G2	Stage IVA	T4a	unknow	N0
TCGA-P3-A6T6	4.48975	395	1	53	MALE	G3	Stage IVA	T4a	MX	NX
TCGA-CR-6473	4.84026	1125	0	68	MALE	G3	unknow	unknow	unknow	unknow
TCGA-CV-7255	4.17788	64	1	32	FEMALE	G2	Stage IVA	T4a	unknow	N0
TCGA-BA-A8YP	5.11458	499	0	50	MALE	G2	Stage IVB	T4a	M0	N3
